# Supplementary material for: The Influence of Humic Substances and Auxin-Producing Bacteria on Acer saccharinum Plants in Relation to Auxin-Humate Binding
Source: Int J Mol Sci. 2026 Jun 18;27(12):5494. doi: 10.3390/ijms27125494 (PMC13299725; doi:10.3390/ijms27125494)
Supplement: Supplementary file 1 [file ijms-27-05494-s001.zip]

Archive with 1 entries (1 files):
- ijms-4328882-supplemntary.pdf
